# Supplementary material for: Prediction of Vaccine Response and Development of a Personalized Anti-SARS-CoV-2 Vaccination Strategy in Kidney Transplant Recipients: Results from a Large Single-Center Study
Source: J Pers Med. 2022 Jul 5;12(7):1107. doi: 10.3390/jpm12071107 (PMC9317479; doi:10.3390/jpm12071107)
Supplement: Supplementary file 1 [file jpm-12-01107-s001.zip]

Archive with 1 entries (1 files):
- jpm-1734844-supplementary.pdf
